# Supplementary material for: Enabling genomic island prediction and comparison in multiple genomes to investigate bacterial evolution and outbreaks
Source: Microb Genom. 2022 May 18;8(5):mgen000818. doi: 10.1099/mgen.0.000818 (PMC9465072; doi:10.1099/mgen.0.000818)
Supplement: Supplementary material 1 [file mgen-8-818-s001.xlsx]

## Sheet: Sheet1
Table S1. Set of test genomes with known positive and negative GI regions used for generating performance metrics and associated reference genomes used for the IslandCompare run.
Test Genome	Reference Genomes
NC_010410.1	NZ_CP023140.1	NZ_CP030106.1	NZ_CP034243.1	NZ_CP023031.1
NC_003997.3	NZ_CP009328.1	NZ_CP009331.1	NC_007530.2	NZ_CP012727.1
NC_005945.1	NZ_CP009331.1	NC_012581.1	NZ_CP009315.1	NZ_CP012723.1
NC_007530.2	NC_012659.1	NZ_CP009328.1	NZ_CP009902.1	NZ_CP023001.1
NC_004722.1	NZ_CP011145.1	NZ_CP016315.1	NZ_CP011153.1	NZ_CP028516.1
NC_003909.8	NZ_CP026678.1	NZ_CP009300.1	NC_011725.1	NZ_CP017060.1
NC_008600.1	NZ_CP004858.1	NZ_CP020723.1	NZ_CP015250.1	NZ_CP022345.1
NC_009485.1	NZ_LT859959.1	NC_009445.1	NZ_LN901633.1	NZ_CP030053.1
NC_009445.1	NZ_CP030053.1	NZ_CP025113.1	NC_009485.1	NZ_CP029427.1
NC_010167.1	NZ_CP007698.1	NZ_CP008757.1	NZ_CP007720.1	NC_016797.1
NC_008060.1	NZ_CP015033.1	NC_010508.1	NZ_CP019674.1	NZ_CP011917.1
NC_008061.1	NZ_CP017239.1	NC_011001.1	NZ_CP015034.1	NZ_CP034546.1
NC_010515.1	NZ_CP019669.1	NZ_CP007784.1	NZ_CP021068.1	NC_008061.1
NC_008543.1	NZ_CP019672.1	NZ_HG938371.1	NZ_CP019669.1	NC_010515.1
NC_009080.1	NC_008836.1	NZ_CP010348.1	NZ_CP009725.1	NZ_CP009929.1
NC_010084.1	NZ_CP009832.1	NZ_CP013467.1	NZ_CP033745.1	NZ_CP008730.1
NC_006350.1	NZ_CP008777.1	NZ_CP004379.1	NZ_CP008781.1	NZ_CP019042.1
NC_007434.1	NZ_CP037976.1	NZ_CP025306.1	NZ_CP018380.1	NZ_CP008777.1
NC_009074.1	NZ_CP012041.1	NZ_CP009538.1	NZ_CP012515.1	NZ_CP018380.1
NC_009076.1	NZ_CP018410.1	NZ_CP037760.1	NZ_CP009538.1	NZ_CP008909.1
NC_007651.1	NZ_CP013409.1	NZ_CP008914.2	NZ_CP020392.1	NZ_CP013360.1
NC_009342.1	NZ_AP017557.1	NC_021351.1	NZ_AP017369.1	NZ_CP018175.1
NC_004431.1	NZ_CP018323.1	NZ_CP024243.1	NZ_LR134031.1	NZ_CP023673.1
NC_007946.1	NZ_CP027555.1	NZ_CP023357.1	NZ_LR134031.1	NZ_CP023541.1
NC_008253.1	NZ_CP026202.1	NZ_CP024862.1	NZ_LR130555.1	NZ_CP024147.1
NC_008563.1	NZ_CP030337.1	NZ_CP033401.1	NZ_LS992185.1	NZ_CP029057.1
NC_009801.1	NZ_CP030939.1	NZ_CP036245.1	NZ_CP027546.1	NZ_CP026353.1
NC_009800.1	NZ_CP028112.1	NZ_CP023386.1	NC_002695.2	NZ_CP014642.1
NC_010473.1	NZ_CP024821.1	NZ_CP025892.1	NZ_CP027591.1	NZ_CP034389.1
NC_010498.1	NZ_CP027104.1	NZ_CP022686.1	NZ_CP024138.1	NZ_CP033605.1
NC_007146.2	NC_014922.1	NZ_CP031692.1	NZ_CP031682.1	NZ_CP007805.1
NC_000907.1	NZ_CP031686.1	NZ_CP031242.1	NZ_CP031237.1	NZ_CP020009.1
NC_002944.2	NZ_CP018363.1	NZ_CP029332.1	NZ_CP028731.1	NZ_CP010113.1
NC_008595.1	NZ_CP036220.1	NZ_CP033688.1	NZ_CP018363.1	NZ_CP033428.1
NC_010612.1	NZ_HG917972.2	NZ_CP024190.1	NZ_CP025779.1	NZ_AP018496.1
NC_002516.2	NZ_CP015003.1	NZ_CP029745.1	NZ_AP014839.1	NZ_CP008873.1
NC_008463.1	NC_009656.1	NZ_CP029089.1	NZ_CP022000.1	NZ_CP032552.1
NC_009512.1	NZ_CP016634.1	NZ_CP016212.1	NZ_CP007620.1	NC_010501.1
NC_010322.1	NC_019905.1	NZ_CP024086.1	NC_017530.1	NZ_CP015202.1
NC_010501.1	NZ_CP024086.1	NC_010322.1	NZ_CP018846.1	NC_018220.1
NC_007005.1	NC_005773.3	NZ_CP017007.1	NZ_CP013183.1	NZ_LT962481.1
NC_004578.1	NZ_CP034078.1	NZ_CP006256.1	NZ_CP024712.1	NZ_CP032631.1
NC_007761.1	NZ_CP013500.1	NC_010994.1	NZ_CP020906.1	NZ_CP006986.1
NC_007778.1	NC_007958.1	NC_014834.1	NC_011004.1	NC_008435.1
NC_007958.1	NC_005296.1	NC_007778.1	NC_011004.1	NC_007925.1
NC_004631.1	NZ_CP009090.1	NZ_LT904877.1	NZ_CP029595.1	NZ_CP029946.1
NC_006905.1	NZ_CP029868.1	NZ_CP032390.1	NZ_CP029886.1	NZ_LS483474.1
NC_006511.1	NZ_CP029866.1	NZ_CP025094.1	NZ_CP011396.1	NZ_CP007222.1
NC_010102.1	NZ_CP016579.1	NZ_CP029991.1	NZ_CP020565.1	NZ_CP029848.1
NC_003198.1	NC_022544.1	NZ_CP016565.1	NZ_CP036167.1	NZ_CP032816.1
NC_009052.1	NC_009665.1	NC_011663.1	NC_009997.1	NC_017571.1
NC_009665.1	NZ_CP028730.1	NC_009997.1	NC_017579.1	NC_009052.1
NC_009997.1	NC_009052.1	NZ_CP028355.1	NC_009665.1	NC_017571.1
NC_009438.1	NC_017566.1	NZ_CP028435.1	NZ_LR134303.1	NZ_LR134321.1
NC_007613.1	NZ_CP026762.1	NZ_CP026766.1	NZ_CP026797.1	NZ_CP026810.1
NC_007606.1	NZ_CP026840.1	NZ_CP026815.1	NZ_CP027027.1	NZ_CP024466.1
NC_004741.1	NZ_CP026765.1	NZ_CP037996.1	NZ_CP020336.1	NZ_CP026811.1
NC_008258.1	NZ_CP026788.1	NZ_CP034060.1	NZ_CP032513.1	NZ_CP026792.1
NC_007384.1	NZ_LR213458.1	NZ_CP014099.2	NZ_CP032523.1	NZ_CP022672.1
NC_003047.1	NZ_CP019485.1	NC_019845.2	NZ_CP021793.1	NZ_CP021829.1
NC_002758.2	NZ_CP013218.1	NC_022222.1	NZ_LR027876.1	NZ_CP035369.1
NC_009782.1	NZ_CP011528.1	NZ_CP019594.2	NZ_CP014371.1	NZ_CP022892.1
NC_003923.1	NZ_LR134351.1	NC_021670.1	NZ_CP026073.1	NZ_LT992464.1
NC_007793.1	NZ_CP026077.1	NZ_CP020957.1	NZ_CP022896.1	NZ_CP038612.1
NC_009487.1	NZ_CP014371.1	NZ_CP011685.1	NZ_CP029087.1	NZ_CP024998.1
NC_009632.1	NZ_CP022899.1	NZ_CP010402.1	NC_017341.1	NZ_CP032051.1
NC_004116.1	NZ_CP019978.1	NZ_LS483387.1	NZ_CP007632.1	NC_019048.2
NC_007432.1	NZ_LR134520.1	NC_004116.1	NZ_CP021771.1	NZ_CP012503.1
NC_004368.1	NZ_CP019978.1	NZ_CP019822.1	NZ_LR134520.1	NZ_CP020449.2
NC_010380.1	NC_012469.1	NZ_CP031246.1	NZ_LN847353.1	NC_014494.1
NC_010582.1	NZ_AP018937.1	NZ_CP018136.1	NC_003028.3	NC_017769.2
NC_003485.1	NZ_LS483353.1	NZ_LS483336.1	NZ_CP014542.1	NC_008021.1
NC_004070.1	NZ_CP020027.1	NZ_CP033336.1	NZ_CP031738.1	NZ_LS483399.1
NC_004606.1	NZ_CP028841.1	NZ_CP013840.1	NZ_LS483344.1	NZ_LS483414.1
NC_006086.1	NC_004606.1	NZ_CP028148.1	NZ_LS483340.1	NZ_LS483359.1
NC_008022.1	NZ_CP031623.1	NC_017040.1	NZ_LS483337.1	NC_009332.1
NC_008023.1	NZ_CP022206.1	NZ_CP031619.1	NZ_LS483351.1	NZ_LS483327.1
NC_008024.1	NZ_LS483401.1	NZ_LS483322.1	NZ_CP011415.1	NZ_CP009612.1
NC_009783.1	NZ_CP030788.1	NZ_CP026321.1	NZ_CP015863.1	NC_022270.1
NC_004603.1	NZ_CP020427.2	NZ_CP033141.1	NZ_CP013248.1	NZ_CP022553.2
NC_005139.1	NZ_CP027030.1	NZ_CP019121.1	NZ_CP009261.1	NC_004459.3
NC_004088.1	NC_017160.1	NZ_CP019708.1	NZ_CP006762.1	NC_014029.1
NC_010159.1	NC_017154.1	NC_017168.1	NZ_CP009492.1	NC_009381.1
NC_009708.1	NZ_LT596221.1	NZ_CP009780.1	NZ_CP033711.1	NZ_CP031780.1
NC_010465.1	NZ_LR134373.1	NZ_CP033709.1	NC_010634.1	NZ_CP009759.1
NC_006155.1	NZ_LR134373.1	NZ_CP009712.1	NC_010634.1	NZ_CP033713.1
